# Supplementary material for: In Vitro and In Silico Analysis of Epithelial-Mesenchymal Transition and Cancer Stemness as Prognostic Markers of Clear Cell Renal Cell Carcinoma
Source: Cancers (Basel). 2023 May 1;15(9):2586. doi: 10.3390/cancers15092586 (PMC10177434; doi:10.3390/cancers15092586)
Supplement: Supplementary file 1 [file cancers-15-02586-s001.zip]

Archive with 1 entries (1 files):
- cancers-2330309-supplementary.pdf
